# Supplementary material for: The Causes and Role of Antinatalism in Poland in the Context of Climate Change, Obstetric Care, and Mental Health
Source: Int J Environ Res Public Health. 2022 Oct 20;19(20):13575. doi: 10.3390/ijerph192013575 (PMC9602747; doi:10.3390/ijerph192013575)
Supplement: Supplementary file 1 [file ijerph-19-13575-s001.zip]

Archive with 2 entries (2 files):
- Supplement S1, Survey.pdf
- Supplement S2, Table S1.pdf
